# Supplementary material for: Bayesian Analysis of the Effects of Olive Oil-Derived Antioxidants on Cryopreserved Buck Sperm Parameters
Source: Animals (Basel). 2021 Jul 7;11(7):2032. doi: 10.3390/ani11072032 (PMC8300210; doi:10.3390/ani11072032)
Supplement: Supplementary file 1 [file animals-11-02032-s001.zip]

Archive with 1 entries (1 files):
- animals-1249187-supplementary.xlsx
