# Supplementary material for: Bayesian Analysis of the Effects of Olive Oil-Derived Antioxidants on Cryopreserved Buck Sperm Parameters
Source: Animals (Basel). 2021 Jul 7;11(7):2032. doi: 10.3390/ani11072032 (PMC8300210; doi:10.3390/ani11072032)
Supplement: Supplementary file 1 [file animals-11-02032-s001.zip › animals-1249187-supplementary.xlsx]

## Sheet: Information
Article title	Bayesian analysis of the effects of olive oil-derived antioxidants on cryopreserved buck sperm parameters
Journal name	Animals
Authors' name	Ander Arando1, Francisco Javier Navas-González1,*, Alejandra Bermúdez-Oria2, Juan Vicente Delgado1, África Fernández-Prior2, Antonio González-Ariza1, Juan Manuel León3, Carlos Carmelo Pérez-Marín4
Corresponding author's affiliation	Department of Genetics, Faculty of Veterinary Sciences, University of Córdoba, Spain.
Corresponding author's email	fjng87@hotmail.com
Supplementary Table S1.	Summary of the posterior distribution of Bayesian statistics and the percentage of improvement (+) or detriment (-) on the quality of buck sperm parameters ascribed to the addition of olive oil-derived antioxidants.

## Sheet: Results
PARAMETER	TREATMENT	POSTERIOR MODE	POSTERIOR MEAN	IMPROVEMENT PERCENTAGE	POSTERIOR VARIANCE	95% CONFIDENCE INTERVAL
TM (%)	FRESH	91.575	91.575		12.219	84,704-98,446
TM (%)	CONTROL	60.163	60.163		12.219	53,292-67,035
TM (%)	HT1	55.667	55.667	-0.0747303	12.219	48,795-62,538
TM (%)	HT2	60.022	60.022	-0.00234363	12.219	53,15-66,893
TM (%)	HT3	63.743	63.743	0.059505	12.219	56,872-70,615
TM (%)	HT4	54.535	54.535	-0.0935459	12.219	47,664-61,406
TM (%)	DHPG1	58.9	58.9	-0.020993	12.219	52,029-65,771
TM (%)	DHPG2	55.487	55.487	-0.0777222	12.219	48,615-62,358
TM (%)	DHPG3	61.618	61.618	0.0241843	12.219	54,747-68,490
TM (%)	DHPG4	59.733	59.733	-0.00714725	12.219	52,862-66,605
TM (%)	MIX1	59.78	59.78	-0.00636604	12.219	52,909-66,651
TM (%)	MIX2	59.967	59.967	-0.00325782	12.219	53,095-66,838
TM (%)	MIX3	57.402	57.402	-0.045892	12.219	50,530-64,273
TM (%)	MIX4	58.125	58.125	-0.0338746	12.219	51,254-64,996
PM (%)	FRESH	38.9	38.9		8.073	33,315-44,485
PM (%)	CONTROL	31.618	31.618		8.073	26,033-37,204
PM (%)	HT1	30.003	30.003	-0.0510785	8.073	24,418-35,589
PM (%)	HT2	35.145	35.145	0.11155	8.073	29,56-40,73
PM (%)	HT3	33.93	33.93	0.0731229	8.073	28,345-39,515
PM (%)	HT4	27.678	27.678	-0.124613	8.073	22,093-33,264
PM (%)	DHPG1	32.843	32.843	0.0387438	8.073	27,258-38,429
PM (%)	DHPG2	31.757	31.757	0.00439623	8.073	26,171-37,342
PM (%)	DHPG3	32.438	32.438	0.0259346	8.073	26,853-38,024
PM (%)	DHPG4	33.875	33.875	0.0713834	8.073	28,29-39,46
PM (%)	MIX1	30.667	30.667	-0.0300778	8.073	25,081-36,252
PM (%)	MIX2	31.495	31.495	-0.00389019	8.073	25,91-37,08
PM (%)	MIX3	32.312	32.312	0.0219495	8.073	26,726-37,897
PM (%)	MIX4	31.417	31.417	-0.00635714	8.073	25,831-37,002
VCL (μm/s)	FRESH	105.383	105.383		15.742	97,584-113,183
VCL (μm/s)	CONTROL	82.542	82.542		15.742	74,742-90,341
VCL (μm/s)	HT1	78.052	78.052	-0.0543965	15.742	70,252-85,851
VCL (μm/s)	HT2	79.662	79.662	-0.0348913	15.742	71,862-87,461
VCL (μm/s)	HT3	76.983	76.983	-0.0673475	15.742	69,184-84,783
VCL (μm/s)	HT4	85.705	85.705	0.0383199	15.742	77,906-93,504
VCL (μm/s)	DHPG1	83.687	83.687	0.0138717	15.742	75,887-91,486
VCL (μm/s)	DHPG2	85.025	85.025	0.0300817	15.742	77,226-92,824
VCL (μm/s)	DHPG3	78.467	78.467	-0.0493688	15.742	70,667-86,266
VCL (μm/s)	DHPG4	84.942	84.942	0.0290761	15.742	77,142-92,741
VCL (μm/s)	MIX1	80.987	80.987	-0.0188389	15.742	73,187-88,786
VCL (μm/s)	MIX2	80.135	80.135	-0.0291609	15.742	72,336-87,934
VCL (μm/s)	MIX3	76.838	76.838	-0.0691042	15.742	69,039-84,638
VCL (μm/s)	MIX4	77.307	77.307	-0.0634223	15.742	69,507-85,106
VSL (μm/s)	FRESH	36.923	36.923		4.899	32,572-41,274
VSL (μm/s)	CONTROL	39.673	39.673		4.899	35,322-44,024
VSL (μm/s)	HT1	37.59	37.59	-0.0525042	4.899	33,239-41,941
VSL (μm/s)	HT2	38.873	38.873	-0.0201648	4.899	34,522-43,224
VSL (μm/s)	HT3	36.08	36.08	-0.0905654	4.899	31,729-40,431
VSL (μm/s)	HT4	36.173	36.173	-0.0882212	4.899	31,822-40,524
VSL (μm/s)	DHPG1	37.617	37.617	-0.0518237	4.899	33,266-41,968
VSL (μm/s)	DHPG2	39.843	39.843	0.00428503	4.899	35,492-44,194
VSL (μm/s)	DHPG3	35.235	35.235	-0.111864	4.899	30,884-39,586
VSL (μm/s)	DHPG4	37.903	37.903	-0.0446147	4.899	33,552-42,254
VSL (μm/s)	MIX1	36.343	36.343	-0.0839362	4.899	31,992-40,694
VSL (μm/s)	MIX2	35.332	35.332	-0.10942	4.899	30,981-39,683
VSL (μm/s)	MIX3	34.373	34.373	-0.133592	4.899	30,022-38,724
VSL (μm/s)	MIX4	34.46	34.46	-0.131399	4.899	30,109-38,811
VAP (μm/s)	FRESH	64.248	64.248		7.791	58,761-69,735
VAP (μm/s)	CONTROL	54.468	54.468		7.791	48,981-59,955
VAP (μm/s)	HT1	51.158	51.158	-0.0607696	7.791	45,671-56,645
VAP (μm/s)	HT2	52.293	52.293	-0.0399317	7.791	46,806-57,78
VAP (μm/s)	HT3	49.572	49.572	-0.0898876	7.791	44,085-55,059
VAP (μm/s)	HT4	52.89	52.89	-0.0289711	7.791	47,403-58,377
VAP (μm/s)	DHPG1	52.753	52.753	-0.0314864	7.791	47,266-58,24
VAP (μm/s)	DHPG2	55.058	55.058	0.010832	7.791	49,571-60,545
VAP (μm/s)	DHPG3	48.967	48.967	-0.100995	7.791	43,48-54,454
VAP (μm/s)	DHPG4	52.528	52.528	-0.0356172	7.791	47,041-58,015
VAP (μm/s)	MIX1	50.732	50.732	-0.0685907	7.791	45,245-56,219
VAP (μm/s)	MIX2	49.615	49.615	-0.0890982	7.791	44,128-55,102
VAP (μm/s)	MIX3	47.232	47.232	-0.132849	7.791	41,745-52,719
VAP (μm/s)	MIX4	47.448	47.448	-0.128883	7.791	41,961-52,935
LIN (%)	FRESH	35.168	35.168		3.336	31,578-38,759
LIN (%)	CONTROL	47.737	47.737		3.336	44,146-51,327
LIN (%)	HT1	47.975	47.975	0.00498565	3.336	44,384-51,566
LIN (%)	HT2	48.982	48.982	0.0260804	3.336	45,391-52,572
LIN (%)	HT3	46.92	46.92	-0.0171146	3.336	43,329-50,511
LIN (%)	HT4	42.212	42.212	-0.115738	3.336	38,621-45,802
LIN (%)	DHPG1	45.258	45.258	-0.0519304	3.336	41,668-48,849
LIN (%)	DHPG2	46.835	46.835	-0.0188952	3.336	43,244-50,426
LIN (%)	DHPG3	45.167	45.167	-0.0538366	3.336	41,576-48,757
LIN (%)	DHPG4	44.74	44.74	-0.0627815	3.336	41,149-48,331
LIN (%)	MIX1	44.878	44.878	-0.0598907	3.336	41,288-48,469
LIN (%)	MIX2	44.052	44.052	-0.0771938	3.336	40,461-47,642
LIN (%)	MIX3	44.783	44.783	-0.0618807	3.336	41,193-48,374
LIN (%)	MIX4	44.597	44.597	-0.0657771	3.336	41,006-48,187
STR (%)	FRESH	57.412	57.412		2.355	54,395-60,429
STR (%)	CONTROL	72.665	72.665		2.355	69,648-75,682
STR (%)	HT1	73.133	73.133	0.00644051	2.355	70,116-76,15
STR (%)	HT2	74.267	74.267	0.0220464	2.355	71,25-77,284
STR (%)	HT3	72.983	72.983	0.00437625	2.355	69,966-76
STR (%)	HT4	68.465	68.465	-0.0577995	2.355	65,448-71,482
STR (%)	DHPG1	71.417	71.417	-0.0171747	2.355	68,4-74,434
STR (%)	DHPG2	72.478	72.478	-0.00257345	2.355	69,461-75,495
STR (%)	DHPG3	71.908	71.908	-0.0104177	2.355	68,891-74,925
STR (%)	DHPG4	72.162	72.162	-0.00692218	2.355	69,145-75,179
STR (%)	MIX1	71.405	71.405	-0.0173398	2.355	68,388-74,422
STR (%)	MIX2	71.057	71.057	-0.0221289	2.355	68,04-74,074
STR (%)	MIX3	72.885	72.885	0.00302759	2.355	69,868-75,902
STR (%)	MIX4	72.677	72.677	0.000165141	2.355	69,66-75,694
WOB (%)	FRESH	61.128	61.128		2.93	57,764-64,493
WOB (%)	CONTROL	65.65	65.65		2.93	62,285-69,015
WOB (%)	HT1	65.383	65.383	-0.00406702	2.93	62,019-68,748
WOB (%)	HT2	65.797	65.797	0.00223915	2.93	62,432-69,161
WOB (%)	HT3	64.242	64.242	-0.0214471	2.93	60,877-67,606
WOB (%)	HT4	61.618	61.618	-0.0614166	2.93	58,254-64,983
WOB (%)	DHPG1	63.305	63.305	-0.0357197	2.93	59,94-66,67
WOB (%)	DHPG2	64.612	64.612	-0.0158111	2.93	61,247-67,976
WOB (%)	DHPG3	62.688	62.688	-0.0451181	2.93	59,324-66,053
WOB (%)	DHPG4	62.022	62.022	-0.0552628	2.93	58,657-65,386
WOB (%)	MIX1	62.757	62.757	-0.044067	2.93	59,392-66,121
WOB (%)	MIX2	61.975	61.975	-0.0559787	2.93	58,61-65,34
WOB (%)	MIX3	61.433	61.433	-0.0642346	2.93	58,069-64,798
WOB (%)	MIX4	61.38	61.38	-0.0650419	2.93	58,015-64,745
ALH (μm)	FRESH	3.258	3.258		0.012	3,047-3,47
ALH (μm)	CONTROL	3.01	3.01		0.012	2,798-3,222
ALH (μm)	HT1	2.842	2.842	-0.055814	0.012	2,63-3,053
ALH (μm)	HT2	2.938	2.938	-0.0239203	0.012	2,727-3,15
ALH (μm)	HT3	2.895	2.895	-0.038206	0.012	2,683-3,107
ALH (μm)	HT4	2.997	2.997	-0.00431894	0.012	2,785-3,208
ALH (μm)	DHPG1	3.053	3.053	0.0142857	0.012	2,842-3,265
ALH (μm)	DHPG2	2.912	2.912	-0.0325581	0.012	2,7-3,123
ALH (μm)	DHPG3	2.99	2.99	-0.00664452	0.012	2,778-3,202
ALH (μm)	DHPG4	3.102	3.102	0.0305648	0.012	2,89-3,313
ALH (μm)	MIX1	2.968	2.968	-0.0139535	0.012	2,757-3,18
ALH (μm)	MIX2	3.095	3.095	0.0282392	0.012	2,883-3,307
ALH (μm)	MIX3	3.04	3.04	0.00996678	0.012	2,828-3,252
ALH (μm)	MIX4	3.05	3.05	0.013289	0.012	2,838-3,262
BCF (Hz)	FRESH	10.09	10.09		0.149	9,33-10,85
BCF (Hz)	CONTROL	10.948	10.948		0.149	10,189-11,708
BCF (Hz)	HT1	11.41	11.41	0.0421995	0.149	10,65-12,17
BCF (Hz)	HT2	11.145	11.145	0.0179942	0.149	10,385-11,905
BCF (Hz)	HT3	11.073	11.073	0.0114176	0.149	10,314-11,833
BCF (Hz)	HT4	11.848	11.848	0.0822068	0.149	11,089-12,608
BCF (Hz)	DHPG1	12.115	12.115	0.106595	0.149	11,355-12,875
BCF (Hz)	DHPG2	11.793	11.793	0.077183	0.149	11,034-12,553
BCF (Hz)	DHPG3	11.608	11.608	0.060285	0.149	10,849-12,368
BCF (Hz)	DHPG4	12.155	12.155	0.110248	0.149	11,395-12,915
BCF (Hz)	MIX1	11.398	11.398	0.0411034	0.149	10,639-12,158
BCF (Hz)	MIX2	11.428	11.428	0.0438436	0.149	10,669-12,188
BCF (Hz)	MIX3	11.702	11.702	0.068871	0.149	10,942-12,461
BCF (Hz)	MIX4	11.91	11.91	0.0878699	0.149	11,15-12,67
Viability (%)	FRESH	84.392	84.392		12.995	77,306-91,478
Viability (%)	CONTROL	43.9	43.9		12.995	36,814-50,986
Viability (%)	HT1	50.203	50.203	0.143576	12.995	43,117-57,289
Viability (%)	HT2	44.497	44.497	0.0135991	12.995	37,411-51,583
Viability (%)	HT3	44.505	44.505	0.0137813	12.995	37,419-51,591
Viability (%)	HT4	43.045	43.045	-0.0194761	12.995	35,959-50,131
Viability (%)	DHPG1	49.898	49.898	0.136629	12.995	42,812-56,984
Viability (%)	DHPG2	43.778	43.778	-0.00277904	12.995	36,692-50,864
Viability (%)	DHPG3	43.577	43.577	-0.00735763	12.995	36,491-50,663
Viability (%)	DHPG4	47.017	47.017	0.0710023	12.995	39,931-54,103
Viability (%)	MIX1	43.358	43.358	-0.0123462	12.995	36,272-50,444
Viability (%)	MIX2	44.175	44.175	0.00626424	12.995	37,089-51,261
Viability (%)	MIX3	42.588	42.588	-0.0298861	12.995	35,502-49,674
Viability (%)	MIX4	43.203	43.203	-0.015877	12.995	36,117-50,289
Acrosome integrity (%)	FRESH	72.018	72.018		12.365	65,106-78,931
Acrosome integrity (%)	CONTROL	43.017	43.017		12.365	36,104-49,929
Acrosome integrity (%)	HT1	40.178	40.178	-0.0659972	12.365	33,266-47,091
Acrosome integrity (%)	HT2	37.708	37.708	-0.123416	12.365	30,796-44,621
Acrosome integrity (%)	HT3	42.23	42.23	-0.0182951	12.365	35,318-49,142
Acrosome integrity (%)	HT4	42.315	42.315	-0.0163191	12.365	35,403-49,227
Acrosome integrity (%)	DHPG1	47.535	47.535	0.105028	12.365	40,623-54,447
Acrosome integrity (%)	DHPG2	41.683	41.683	-0.031011	12.365	34,771-48,596
Acrosome integrity (%)	DHPG3	38.777	38.777	-0.0985657	12.365	31,864-45,689
Acrosome integrity (%)	DHPG4	34.98	34.98	-0.186833	12.365	28,068-41,892
Acrosome integrity (%)	MIX1	39.005	39.005	-0.0932655	12.365	32,093-45,917
Acrosome integrity (%)	MIX2	39.89	39.89	-0.0726922	12.365	32,978-46,802
Acrosome integrity (%)	MIX3	41.74	41.74	-0.0296859	12.365	34,828-48,652
Acrosome integrity (%)	MIX4	38.832	38.832	-0.0972871	12.365	31,919-45,744
HMMP (%)	FRESH	79.767	79.767		8.494	74,038-85,496
HMMP (%)	CONTROL	40.333	40.333		8.494	34,604-46,062
HMMP (%)	HT1	32.817	32.817	-0.186349	8.494	27,088-38,546
HMMP (%)	HT2	32.55	32.55	-0.192969	8.494	26,821-38,279
HMMP (%)	HT3	38.15	38.15	-0.0541244	8.494	32,421-43,879
HMMP (%)	HT4	40.25	40.25	-0.00205787	8.494	34,521-45,979
HMMP (%)	DHPG1	40.767	40.767	0.0107604	8.494	35,038-46,496
HMMP (%)	DHPG2	35.8	35.8	-0.112389	8.494	30,071-41,529
HMMP (%)	DHPG3	36.833	36.833	-0.0867776	8.494	31,104-42,562
HMMP (%)	DHPG4	39.95	39.95	-0.00949595	8.494	34,221-45,679
HMMP (%)	MIX1	35.767	35.767	-0.113208	8.494	30,038-41,496
HMMP (%)	MIX2	36.45	36.45	-0.0962735	8.494	30,721-42,179
HMMP (%)	MIX3	37.95	37.95	-0.0590831	8.494	32,221-43,679
HMMP (%)	MIX4	33.967	33.967	-0.157836	8.494	28,238-39,696
LPO (%)	FRESH	1.941	1.941		0.118	1,266-2,616
LPO (%)	CONTROL	2.05	2.05		0.118	1,375-2,725
LPO (%)	HT1	1.656	1.656	-0.192195	0.118	0,981-2,331
LPO (%)	HT2	2.182	2.182	0.0643902	0.118	1,506-2,857
LPO (%)	HT3	2.478	2.478	0.20878	0.118	1,803-3,154
LPO (%)	HT4	2.213	2.213	0.0795122	0.118	1,538-2,889
LPO (%)	DHPG1	2.196	2.196	0.0712195	0.118	1,521-2,871
LPO (%)	DHPG2	1.584	1.584	-0.227317	0.118	0,909-2,26
LPO (%)	DHPG3	1.834	1.834	-0.105366	0.118	1,158-2,509
LPO (%)	DHPG4	1.303	1.303	-0.36439	0.118	0,628-1,978
LPO (%)	MIX1	2.857	2.857	0.393659	0.118	2,181-3,532
LPO (%)	MIX2	1.585	1.585	-0.226829	0.118	0,909-2,26
LPO (%)	MIX3	1.572	1.572	-0.233171	0.118	0,896-2,247
LPO (%)	MIX4	1.616	1.616	-0.211707	0.118	0,941-2,291
